# Supplementary material for: Combinatorial regulation of the balance between dynein microtubule end accumulation and initiation of directed motility
Source: EMBO J. 2017 Oct 16;36(22):3387–404. doi: 10.15252/embj.201797077 (PMC5686545; doi:10.15252/embj.201797077)
Supplement: Supplementary file 4 — Movie EV3 [file EMBJ-36-3387-s004.zip]

Archive with 3 entries (2 files):
- Movie_EV3/
- Movie_EV3/Movie_EV3.avi
- Movie_EV3/Movie_EV3.docx
