# Supplementary material for: Combinatorial regulation of the balance between dynein microtubule end accumulation and initiation of directed motility
Source: EMBO J. 2017 Oct 16;36(22):3387–404. doi: 10.15252/embj.201797077 (PMC5686545; doi:10.15252/embj.201797077)
Supplement: Supplementary file 8 — Source Data for Expanded View [file EMBJ-36-3387-s008.zip]

Archive with 1 entries (1 files):
- embj201797077-sup-0008-SDataFigEV1.pdf
